# Supplementary material for: Comparative Transcriptomic Analysis for Identification of Environmental-Responsive Genes in Seven Species of Threadfin Breams (Nemipterus)
Source: Int J Mol Sci. 2025 Jul 23;26(15):7118. doi: 10.3390/ijms26157118 (PMC12346068; doi:10.3390/ijms26157118)
Supplement: Supplementary file 1 [file ijms-26-07118-s001.zip]

Archive with 6 entries (6 files):
- COI Sequences.pdf
- Figure S2.jpg
- Figure S1.jpg
- Table S1.xlsx
- Table S2.xls
- Table S3.xlsx
