# Supplementary material for: Comparative Transcriptomic Analysis for Identification of Environmental-Responsive Genes in Seven Species of Threadfin Breams (Nemipterus)
Source: Int J Mol Sci. 2025 Jul 23;26(15):7118. doi: 10.3390/ijms26157118 (PMC12346068; doi:10.3390/ijms26157118)
Supplement: Supplementary file 1 [file ijms-26-07118-s001.zip › Table S1.xlsx]

## Sheet: Sheet2
Table S1 Information of Positively Selected Genes
	Ortholog Id	Ka/Ks value			P value	Gene symbol	Gene annotation
		Foreground	Background	Mean
1	ORTHOMCL6348	0.99365	0.00842	0.105931	3.2241e-16	rbp39	XP_036960874.1 RNA-binding protein 39-like isoform X4 [Acanthopagrus latus]
2	ORTHOMCL3693	0.50795	0.01699	0.0484037	5.18363e-15		KAE8282598.1 Integrator complex subunit 3 [Larimichthys crocea]
3	ORTHOMCL5625	0.50779	0.03136	0.0407171	1.37973e-07	aclyb	XP_040923353.1 ATP-citrate synthase isoform X1 [Toxotes jaculatrix]
4	ORTHOMCL5980	0.50952	0.18628	0.247234	8.22338e-06	scrib	XP_033494353.1 protein scribble homolog isoform X11 [Epinephelus lanceolatus]
5	ORTHOMCL4153	1.22064	0.09528	0.167431	1.15733e-05	casp2	XP_035528545.1 caspase-2 isoform X1 [Morone saxatilis]
6	ORTHOMCL6068	1.62345	0.07044	0.122082	0.000104477	fbxw7	XP_041640817.1 F-box/WD repeat-containing protein 7 isoform X2 [Cheilinus undulatus]
7	ORTHOMCL4334	0.54099	0.05975	0.0989112	0.000112692	ghitm	XP_041818878.1 growth hormone-inducible transmembrane protein [Chelmon rostratus]
8	ORTHOMCL6022	0.62082	0.18888	0.225021	0.000259433	sun1	XP_041812718.1 SUN domain-containing protein 1 isoform X3 [Chelmon rostratus]
9	ORTHOMCL4279	8.02954	0.39972	0.469334	0.000524569	arrdc3	XP_023137272.1 arrestin domain-containing protein 3-like [Amphiprion ocellaris]
10	ORTHOMCL5684	0.53119	0.0691	0.0959404	0.000807502	LOC121529365	XP_041673087.1 ADP-ribosylation factor-binding protein GGA1-like [Cheilinus undulatus]
11	ORTHOMCL5793	0.57629	0.08101	0.099673	0.00124268	rhbdf2	XP_030276400.1 inactive rhomboid protein 2 [Sparus aurata]
12	ORTHOMCL5087	0.68736	0.31127	0.379736	0.00144991	col6a2	XP_041804601.1 collagen alpha-2(VI) chain isoform X2 [Chelmon rostratus]
13	ORTHOMCL5029	0.70088	0.10635	0.132322	0.00208698	LOC119005631	XP_036929310.1 prostaglandin reductase 3-like [Acanthopagrus latus]
14	ORTHOMCL6291	0.83784	0.2656	0.349861	0.00213557	LOC121958123	XP_042362946.1 ras association domain-containing protein 1-like isoform X2 [Plectropomus leopardus]
15	ORTHOMCL3951	1.15578	0.44827	0.483516	0.0022213	LOC119032192	XP_036977036.1 von Willebrand factor A domain-containing protein 5A-like isoform X4 [Acanthopagrus latus]
16	ORTHOMCL3741	1.02366	0.04359	0.0660487	0.00222365	pcyt1a	XP_041804614.1 choline-phosphate cytidylyltransferase A [Chelmon rostratus]
17	ORTHOMCL6148	0.55816	0.17447	0.287636	0.00304698	prpf38b	XP_044075215.1 pre-mRNA-splicing factor 38B isoform X1 [Siniperca chuatsi]
18	ORTHOMCL5570	0.9973	0.10856	0.123614	0.0040079		TDH00484.1 hypothetical protein EPR50_G00188970 [Perca flavescens]
19	ORTHOMCL5060	0.54095	0.29604	0.345254	0.00406943	si:ch211-285f17.1	XP_041817927.1 sickle tail protein homolog isoform X11 [Chelmon rostratus]
20	ORTHOMCL3653	0.71035	0.10422	0.127398	0.00416429		TKS79722.1 Guanylate kinase [Collichthys lucidus]
21	ORTHOMCL5245	0.5129	0.18797	0.221572	0.00433841	si:ch211-198a12.6	XP_038593253.1 zinc finger protein 883 isoform X1 [Micropterus salmoides]
22	ORTHOMCL3303	3.07496	0.18033	0.212782	0.00577854	ctsk	XP_041798749.1 cathepsin K [Chelmon rostratus]
23	ORTHOMCL3732	0.68653	0.25075	0.290726	0.00843015	wipf1b	XP_037639072.1 WAS/WASL-interacting protein family member 1 isoform X1 [Sebastes umbrosus]
24	ORTHOMCL3929	0.83619	0.04141	--	0.00859931		--
25	ORTHOMCL5263	0.66109	0.32473	0.393485	0.00922989	dusp13a	XP_044070325.1 dual specificity protein phosphatase 13 isoform X2 [Siniperca chuatsi]
26	ORTHOMCL3271	0.75354	0.16807	0.187927	0.0096792	rbp41	XP_033505205.1 RNA-binding protein 41 isoform X1 [Epinephelus lanceolatus]
27	ORTHOMCL5265	0.722	0.13037	0.164416	0.0112537	LCBT	KAG8000047.1 putative lysosomal cobalamin transporter, partial [Nibea albiflora]
28	ORTHOMCL6273	0.54234	0.13679	0.253248	0.0117404	rab22a	XP_018517326.1 PREDICTED: ras-related protein Rab-22A [Lates calcarifer]
29	ORTHOMCL3546	0.83178	0.18344	0.206886	0.0118047	alkbh8	XP_027136275.1 alkylated DNA repair protein alkB homolog 8 isoform X1 [Larimichthys crocea]
30	ORTHOMCL3707	0.55443	0.02138	0.0513706	0.0131638	tmem33	KAG7517512.1 transmembrane protein 33 [Solea senegalensis]
31	ORTHOMCL4174	4.39077	0.26989	0.397787	0.0134848	ndufa3	XP_036929470.1 NADH dehydrogenase [ubiquinone] 1 alpha subcomplex subunit 3, partial [Acanthopagrus latus]
32	ORTHOMCL3361	0.80503	0.16543	0.243848	0.0141411		KAF1381942.1 hypothetical protein PFLUV_G00159250 [Perca fluviatilis]
33	ORTHOMCL4708	1.06379	0.26796	0.318189	0.0168956	ST13	XP_036944445.1 hsc70-interacting protein [Acanthopagrus latus]
34	ORTHOMCL3307	2.37787	0.14048	0.156852	0.0175565	herpud2	XP_036931854.1 homocysteine-responsive endoplasmic reticulum-resident ubiquitin-like domain member 2 protein isoform X1 [Acanthopagrus latus]
35	ORTHOMCL3506	3.16771	0.54981	0.659296	0.0180422	ISP2	XP_026154270.1 LOW QUALITY PROTEIN: type-2 ice-structuring protein-like [Mastacembelus armatus]
36	ORTHOMCL4058	0.61291	0.13618	0.158025	0.0211059	nmnat1	XP_031701730.1 nicotinamide/nicotinic acid mononucleotide adenylyltransferase 1 isoform X1 [Anarrhichthys ocellatus]
37	ORTHOMCL6172	0.65361	0.16177	0.191144	0.0250315	AQP1	XP_008281117.1 PREDICTED: aquaporin-1-like [Stegastes partitus]
38	ORTHOMCL3681	1.23011	0.63999	0.683604	0.0263745	ptprc	XP_044054303.1 LOW QUALITY PROTEIN: receptor-type tyrosine-protein phosphatase C [Siniperca chuatsi]
39	ORTHOMCL5126	0.5165	0.1333	0.159528	0.0286969	tmpob	XP_022072680.1 lamina-associated polypeptide 2-like [Acanthochromis polyacanthus]
40	ORTHOMCL3123	1.11791	0.03547	0.0418209	0.0288926	faf2	XP_030253268.1 FAS-associated factor 2 [Sparus aurata]
41	ORTHOMCL4373	0.63055	0.18757	0.228423	0.030764	LOC104938985	XP_010753751.1 E3 ubiquitin-protein ligase MARCH3 isoform X1 [Larimichthys crocea]
42	ORTHOMCL3667	0.514	0.15266	0.196378	0.0308971	si:zfos-943e10.1	XP_030289698.1 GRAM domain-containing protein 2B-like isoform X1 [Sparus aurata]
43	ORTHOMCL6316	1.33984	0.51575	0.600936	0.03341	LOC122869269	XP_044038024.1 tryptase-2-like [Siniperca chuatsi]
44	ORTHOMCL4159	2.09419	0.21026	0.226188	0.0348607		--
45	ORTHOMCL6225	0.62147	0.1642	0.186223	0.0352244	lipt1	XP_036946732.1 lipoyltransferase 1, mitochondrial [Acanthopagrus latus]
46	ORTHOMCL5629	2.6509	0.53355	0.625692	0.0356603	ramp2	XP_030264775.1 receptor activity-modifying protein 2 isoform X1 [Sparus aurata]
47	ORTHOMCL3735	0.51916	0.11095	0.139746	0.0361912	LOC124069290	XP_046264263.1 uncharacterized protein LOC124069290 [Scatophagus argus]
48	ORTHOMCL4364	0.59133	0.13231	0.154696	0.0368017	LOC118334807	XP_035526772.1 Krueppel-like factor 2 [Morone saxatilis]
49	ORTHOMCL4325	1.18768	0.15108	0.206897	0.0460037	ndufa1	XP_037318511.1 NADH dehydrogenase [ubiquinone] 1 alpha subcomplex subunit 1 [Pungitius pungitius]
50	ORTHOMCL3868	2.71364	0.23793	0.273301	0.0465822	gstz1	UDM84152.1 glutathione S-transferase zeta 1 [Sillago sihama]
51	ORTHOMCL5462	0.9921	0.3064	0.34013	0.0468939	ifi30a	XP_040910331.1 gamma-interferon-inducible lysosomal thiol reductase [Toxotes jaculatrix]
52	ORTHOMCL4975	0.51954	0.05007	0.0756627	0.0486355		KAF3842801.1 hypothetical protein F7725_001650 [Dissostichus mawsoni]
