# Supplementary material for: Comparative Transcriptomic Analysis for Identification of Environmental-Responsive Genes in Seven Species of Threadfin Breams (Nemipterus)
Source: Int J Mol Sci. 2025 Jul 23;26(15):7118. doi: 10.3390/ijms26157118 (PMC12346068; doi:10.3390/ijms26157118)
Supplement: Supplementary file 1 [file ijms-26-07118-s001.zip › Table S2.xls]

## Sheet: MatrixOutput
Table S2 Estimates of Evolutionary Divergence between Sequences
	N.bathybius_st13	N.aurora_st13	N.furcosus_st13	N.japonicus_st13	N.marginatus_st13	N.nemurus_st13	N.virgatus_st13
N.bathybius_st13
N.aurora_st13	0.047259
N.furcosus_st13	0.0449438	0.0627376
N.japonicus_st13	0.0561798	0.0648236	0.0696798
N.marginatus_st13	0.0446344	0.0560928	0.0639924	0.0568182
N.nemurus_st13	0.022409	0.0454976	0.0337079	0.0536723	0.0429799
N.virgatus_st13	0.0374532	0.0398482	0.0583804	0.0613787	0.052682	0.0347418
	N.bathybius_ndufa3	N.aurora_ndufa3	N.furcosus_ndufa3	N.japonicus_ndufa3	N.marginatus_ndufa3	N.nemurus_ndufa3	N.virgatus_ndufa3
N.bathybius_ndufa3
N.aurora_ndufa3	0.0779923
N.furcosus_ndufa3	0.113468	0.0918821
N.japonicus_ndufa3	0.0780273	0.0315207	0.0920142
N.marginatus_ndufa3	0.0920142	0.0445933	0.120607	0.0251205
N.nemurus_ndufa3	0.0918821	0.0711895	0.0712351	0.0645108	0.0920142
N.virgatus_ndufa3	0.064421	0.0315207	0.0849719	0.0253219	0.0514424	0.0645108
	N.bathybius_ctsk	N.aurora_ctsk	N.furcosus_ctsk	N.japonicus_ctsk	N.marginatus_ctsk	N.nemurus_ctsk	N.virgatus_ctsk
N.bathybius_ctsk
N.aurora_ctsk	0.0171717
N.furcosus_ctsk	0.0525253	0.0434343
N.japonicus_ctsk	0.0414141	0.0363636	0.059596
N.marginatus_ctsk	0.0434343	0.0383838	0.0636364	0.0181818
N.nemurus_ctsk	0.0393939	0.0323232	0.0333333	0.0424242	0.040404
N.virgatus_ctsk	0.0161616	0.00707071	0.0424242	0.0333333	0.0353535	0.030303
	N.bathybius_arrdc3	N.aurora_arrdc3	N.furcosus_arrdc3	N.japonicus_arrdc3	N.marginatus_arrdc3	N.nemurus_arrdc3	N.virgatus_arrdc3
N.bathybius_arrdc3
N.aurora_arrdc3	0.048838
N.furcosus_arrdc3	0.123595	0.100617
N.japonicus_arrdc3	0.0736549	0.065295	0.0835727
N.marginatus_arrdc3	0.0736294	0.0740771	0.0816496	0.0258355
N.nemurus_arrdc3	0.106509	0.0839431	0.0539383	0.0810369	0.0889839
N.virgatus_arrdc3	0.0598872	0.0501882	0.0756243	0.0551166	0.0542429	0.0640688
	N.bathybius_aqp1	N.aurora_aqp1	N.furcosus_aqp1	N.japonicus_aqp1	N.marginatus_aqp1	N.nemurus_aqp1	N.virgatus_aqp1
N.bathybius_aqp1
N.aurora_aqp1	0.024645
N.furcosus_aqp1	0.229808	0.213592
N.japonicus_aqp1	0.0968579	0.0942938	0.133856
N.marginatus_aqp1	0.426766	0.41272	0.470986	0.494094
N.nemurus_aqp1	0.0529644	0.0529644	0.079812	0.055603	0.425211
N.virgatus_aqp1	0.0387511	0.0115842	0.0494413	0.0963268	0.382487	0.0533883
	N.bathybius_casp2	N.aurora_casp2	N.furcosus_casp2	N.japonicus_casp2	N.marginatus_casp2	N.nemurus_casp2	N.virgatus_casp2
N.bathybius_casp2
N.aurora_casp2	0.01278
N.furcosus_casp2	1.20432	1.35756
N.japonicus_casp2	0.0214245	0.0180229	1.36961
N.marginatus_casp2	0.960763	1.34731	1.85236	1.34731
N.nemurus_casp2	1.02828	1.48983	1.8119	1.45135	0.0308061
N.virgatus_casp2	0.870628	0.902098	1.43922	0.887871	0.0303257	0.017623
	N.bathybius_ISP2	N.aurora_ISP2	N.furcosus_ISP2	N.japonicus_ISP2	N.marginatus_ISP2	N.nemurus_ISP2	N.virgatus_ISP2
N.bathybius_ISP2
N.aurora_ISP2	0.104213
N.furcosus_ISP2	0.158471	0.127256
N.japonicus_ISP2	0.111062	0.110849	0.148342
N.marginatus_ISP2	0.124751	0.111677	0.14866	0.0581357
N.nemurus_ISP2	0.154169	0.110052	0.106735	0.13612	0.133722
N.virgatus_ISP2	0.0890448	0.0550954	0.135366	0.10051	0.106581	0.112814
