# Supplementary material for: Comparative Transcriptomic Analysis for Identification of Environmental-Responsive Genes in Seven Species of Threadfin Breams (Nemipterus)
Source: Int J Mol Sci. 2025 Jul 23;26(15):7118. doi: 10.3390/ijms26157118 (PMC12346068; doi:10.3390/ijms26157118)
Supplement: Supplementary file 1 [file ijms-26-07118-s001.zip › Table S3.xlsx]

## Sheet: Sheet1
Table S3 Information of Samples
	Distribution Depth	Samples Collected		Environmental Data
		Number	Body length (mm)	Depth (m)	Temperature (℃)	Salinity	PH
Nemipterus bathybius	42-300m	1	135	98	24.2	32.19	8.21
Nemipterus furcosus	8-110m	1	110	63	24	32.3	8.24
Nemipterus nemurus	＜80m	1	210	57	23.1	31.41	8.22
Nemipterus virgatus	25-220m	1	170	100	25.6	32.07	8.24
Nemipterus aurora	30-100m	1	120	56	24	32.14	8.22
Nemipterus japonicus	5-80m	1	153	53	22.4	31.52	8.24
Nemipterus marginatus	12-70m	1	156	46	25.8	32.08	8.23
